# Supplementary material for: Epigenetics and early domestication: differences in hypothalamic DNA methylation between red junglefowl divergently selected for high or low fear of humans
Source: Genet Sel Evol. 2018 Apr 2;50:13. doi: 10.1186/s12711-018-0384-z (PMC5880090; doi:10.1186/s12711-018-0384-z)
Supplement: Supplementary file 1 — Additional file 1: Table S1. Randomized resampling to validate results, with distribution of HFH and LFH animals in each randomization. Three females and three males were selected at random from the pool of samples, while also allowing for resampling of the same individual more than once. Two groups were generated and analyzed using MEDIPS and the same parameters as those set for the treatment groups. The procedure was repeated 20 times. HFH—High Fear of Humans, LFH—Low Fear of Humans. [file 12711_2018_384_MOESM1_ESM.xlsx]

## Sheet: Blad1
							H	H														H	H
14	18	15	11	13	17		1	2		3					14	15	12	21	21	13		1	1		2
12	18	12	11	11	21		0	2		2					18	14	16	21	19	22		1	1		2
20	15	14	22	13	13		2	3		5					18	14	20	13	19	21		1	1		2
12	12	18	11	22	21		0	2		2					16	14	16	17	11	17		2	1		3
14	14	20	19	17	21		1	0		1					12	14	16	19	21	11		1	1		2
20	20	20	17	22	11		3	2		5					15	12	12	11	17	22		1	2		3
20	16	18	17	11	19		2	1		3					12	12	12	19	11	19		0	1		1
16	12	14	17	19	19		1	0		1					15	18	18	22	13	21		1	2		3
14	18	12	17	21	22		0	1		1					14	16	16	22	17	11		2	2		4
18	20	12	17	11	11		1	2		3					12	12	14	19	11	11		0	2		2
14	16	14	21	13	17		1	1		2					12	15	15	21	22	11		2	2		4
16	14	18	21	19	17		1	0		1					15	20	14	21	21	19		2	0		2
16	15	20	22	22	21		3	2		5					12	12	16	22	19	17		1	1		2
20	12	16	22	22	13		2	3		5					14	16	15	13	11	11		2	3		5
15	12	20	19	21	17		2	0		2					20	20	20	13	17	17		3	1		4
16	20	18	22	22	22		2	3		5					20	14	14	17	11	13		1	2		3
20	18	20	11	22	19		2	2		4					15	20	16	17	13	19		3	1		4
15	20	20	21	11	19		3	1		4					15	16	18	21	11	19		2	1		3
18	15	16	19	13	17		2	1		3					15	12	12	17	11	11		1	2		3

## Sheet: Blad2
Table S1. Randomized resampling to validate results, with distribution of HFH and LFH in each randomization.
Three females and three males were selected at random from the pool of samples, whilst also allowing
resampling of the same individual more than once. Two groups were generated, and analyzed using MEDIPS
and the same parameters as for the treatment groups. The procedure was repeated 20 times.
HFH - High Fear of Human, LFH - Low Fear of Human.
Group 1			Group 2
HFH	LFH		HFH	LFH
3	3		2	4
2	4		2	4
5	1		2	4
2	4		3	3
1	5		2	4
5	1		3	3
3	3		1	5
1	5		3	3
1	5		4	2
3	3		2	4
2	4		4	2
1	5		2	4
5	1		2	4
5	1		5	1
2	4		4	2
5	1		3	3
4	2		4	2
4	2		3	3
3	3		3	3
4	2		2	4
