# Supplementary material for: Epigenetics and early domestication: differences in hypothalamic DNA methylation between red junglefowl divergently selected for high or low fear of humans
Source: Genet Sel Evol. 2018 Apr 2;50:13. doi: 10.1186/s12711-018-0384-z (PMC5880090; doi:10.1186/s12711-018-0384-z)
Supplement: Supplementary file 3 — Additional file 3: Table S2. Sex-specific differentially-methylated (DM) windows. The MEDIPS analysis yielded 66 DM windows in males and 66 windows in females at p < 0.1. The log fold changes (logFC) were obtained by using highly fearful birds as reference in the MEDIPS analysis. [file 12711_2018_384_MOESM3_ESM.xlsx]

## Sheet: Sheet1
Table S2. Sex-specific differentially methylated (DM) windows. The MEDIPS analysis yielded 66 DM windows
in males and 66 windows in females at FDR corrected p < 0.1. The log fold changes (logFC) were attained by using
high fearful birds as reference in the MEDIPS analysis. CpGs - number of CpG dinucleotides in that specific window.
Females
Chromosome	start	CpGs	logFC	Adj p-value	Gene	Gene description
1	32681001	14	-0.962633	0.0959181	FAM19A2	family with sequence similarity 19 member A2, C-C motif chemokine like [Source:HGNC Symbol;Acc:HGNC:21589]
1	35817001	9	1.28356	0.0392206	PTPRB	protein tyrosine phosphatase, receptor type, B [Source:CGNC Symbol;Acc:7640]
1	77327001	9	-1.10744	0.0622542
1	77941001	45	-1.15993	0.00376468
1	77942001	32	-1.06349	0.0701571
1	92291001	5	-1.30244	0.0381097
1	93601001	9	-1.20342	0.0340263
1	100415001	43	-1.04195	0.0507062
1	100425001	36	-3.04067	0.00781764
1	142261001	3	2.33408	0.0491398
1	142960001	8	1.51846	0.0898452	NALCN	sodium leak channel, non-selective [Source:CGNC Symbol;Acc:12660]
1	146381001	5	-1.51459	0.040918
1	149817001	4	1.66605	0.0622542
1	152795001	5	2.26467	0.0969379
1	174158001	7	-1.19755	0.0487547
1	192474001	5	1.44732	0.0122766	CAPN5	calpain 5 [Source:CGNC Symbol;Acc:479]
2	12276001	1	-2.1986	0.0797703
2	21104001	4	-1.4421	0.0853033	ZNF804B	zinc finger protein 804B [Source:CGNC Symbol;Acc:6842]
2	24585001	32	-1.12234	0.040918
2	37356001	9	5.10912	0.00897702
2	41243001	23	-0.905378	0.0491398	TOPAZ1	testis and ovary specific PAZ domain containing 1 [Source:HGNC Symbol;Acc:HGNC:24746]
2	41247001	11	-1.29471	0.00407198	TOPAZ1	testis and ovary specific PAZ domain containing 1 [Source:HGNC Symbol;Acc:HGNC:24746]
2	43597001	10	-6.06376	2.47472e-20
2	63353001	8	1.18404	0.0487547
2	67416001	9	1.50841	0.0340263	GMDS	GDP-mannose 4,6-dehydratase [Source:CGNC Symbol;Acc:9729]
2	73558001	3	-3.43497	0.0491398
2	110495001	4	2.43691	0.0969379
2	116383001	4	1.56444	0.0995973	NCOA2	nuclear receptor coactivator 2 [Source:CGNC Symbol;Acc:11634]
2	148504001	18	-1.10312	0.0696993
3	48550001	4	2.60689	0.0818554	SYNE1	spectrin repeat containing, nuclear envelope 1 [Source:CGNC Symbol;Acc:10146]
3	48699001	8	1.59142	0.0158906	SYNE1	spectrin repeat containing, nuclear envelope 1 [Source:CGNC Symbol;Acc:10146]
3	49861001	4	1.67948	0.040918
3	49862001	9	1.85195	0.0976287
3	50568001	11	1.03942	0.040918	ARID1B	AT rich interactive domain 1B (SWI1-like) [Source:CGNC Symbol;Acc:10249]
3	58598001	9	2.09473	0.0701571
3	96824001	8	1.48479	0.0391431
3	99567001	29	-1.04933	0.0818554
3	103411001	1	-1.81784	0.0491398	KLHL29	kelch like family member 29
3	106758001	5	1.45247	0.0487547
3	108311001	7	1.71832	0.0622542
5	34124001	9	1.61717	0.083229	AKAP6	A-kinase anchoring protein 6 [Source:CGNC Symbol;Acc:7598]
6	22976001	7	-0.991242	0.0491398	CNNM2	cyclin M2 [Source:CGNC Symbol;Acc:6187]
6	33272001	11	-1.20066	0.040918
7	8749001	27	-1.14487	0.0381097
7	8750001	22	-1.0097	0.00186324
7	10205001	33	-2.02355	2.20147e-18
7	10206001	47	-2.38367	2.6163e-19
7	10207001	19	-1.25964	0.000190875
7	20515001	4	1.53697	0.00781764	KCNH7	potassium voltage-gated channel, subfamily H (eag-related), member 7 [Source:CGNC Symbol;Acc:8416]
8	5474001	5	1.64124	0.0173111	TMCO1	transmembrane and coiled-coil domains 1 [Source:HGNC Symbol;Acc:HGNC:18188]
8	20521001	7	1.21895	0.0286272	VDHAP	vitamin D3 hydroxylase associated protein [Source:CGNC Symbol;Acc:49498]
9	4412001	9	1.72697	0.0763724	PASK	PAS domain containing serine/threonine kinase [Source:CGNC Symbol;Acc:4507]
10	8459001	15	1.3942	0.0721553
12	2284001	12	-1.34987	0.0696993
12	2293001	16	-0.9724	0.00186324
12	6015001	11	1.12029	0.0487547
12	16055001	26	-1.13125	0.0947159	FOXP1	forkhead box P1 [Source:CGNC Symbol;Acc:50159]
14	5460001	18	-1.16949	0.0509233
14	7601001	9	1.69812	0.0381097	MYH11	myosin, heavy chain 11, smooth muscle [Source:CGNC Symbol;Acc:4917]
14	12460001	7	1.84293	0.00481355
16	442001	24	-1.11068	0.0947159
17	1082001	12	1.63113	0.0818554	GRIN1	glutamate ionotropic receptor NMDA type subunit 1 [Source:CGNC Symbol;Acc:6756]
17	8915001	11	1.24517	0.0258559	STRBP	spermatid perinuclear RNA binding protein [Source:CGNC Symbol;Acc:50441]
18	9933001	23	-1.27943	0.0696993
19	58001	3	-1.02903	0.0772871	DDX25	DEAD-box helicase 25 [Source:HGNC Symbol;Acc:HGNC:18698]
20	9591001	19	-1.3977	0.0487547
Males
Chromosome	start	CpGs	logFC	Adj p-value	Gene	Gene description
1	13616001	11	1.49467	0.0132285	KMT2E	lysine (K)-specific methyltransferase 2E [Source:CGNC Symbol;Acc:6193]
1	25929001	6	-1.12303	0.0483408	FOXP2	forkhead box P2 [Source:CGNC Symbol;Acc:7164]
1	30044001	17	1.50575	0.0423753	TWF1	twinfilin actin-binding protein 1 [Source:CGNC Symbol;Acc:7305]
1	63940001	3	-2.24143	0.0146509
1	119985001	4	1.24749	0.0986701	CDKL5	cyclin dependent kinase like 5 [Source:CGNC Symbol;Acc:12380]
1	131144001	12	-1.46266	0.0129107	ATP10A	ATPase, class V, type 10A [Source:CGNC Symbol;Acc:12557]
1	131475001	5	-1.35562	0.041668	TMEM131	transmembrane protein 131 [Source:CGNC Symbol;Acc:12561]
1	143177001	4	-1.37197	0.0787814	TMTC4	transmembrane and tetratricopeptide repeat containing 4 [Source:CGNC Symbol;Acc:12662]
1	144368001	6	-1.36672	0.099382	IPO5	importin 5 [Source:CGNC Symbol;Acc:50851]
1	188314001	8	1.33723	0.0129107
1	192148001	7	1.48203	0.0158868	RSF1	remodeling and spacing factor 1 [Source:CGNC Symbol;Acc:15050]
1	192474001	5	1.24504	0.0767772	CAPN5	calpain 5 [Source:CGNC Symbol;Acc:479]
1	192759001	5	1.69181	0.0686021
2	10067001	28	1.2613	0.022717
2	55423001	2	-1.44113	0.0686021
2	71337001	2	-2.19614	0.0649439	CDH9	cadherin 9, type 2 (T1-cadherin) [Source:CGNC Symbol;Acc:53378]
2	83587001	5	1.68927	0.0250222	C18ORF21	chromosome 18 open reading frame 21 [Source:HGNC Symbol;Acc:HGNC:28802]
3	4893001	9	-1.97005	0.0483408	MACROD2	MACRO domain containing 2 [Source:CGNC Symbol;Acc:51451]
3	23731001	4	-2.07693	0.0483408
3	56655001	5	2.24548	0.00213314
3	60864001	5	-0.999154	0.0860041
3	74205001	2	-1.74652	0.0441281
3	85258001	3	-2.58111	0.0787814
4	27091001	4	-2.29325	0.0787814
4	29558001	4	-1.25588	0.0686862	INPP4B	inositol polyphosphate-4-phosphatase, type II, 105kDa [Source:CGNC Symbol;Acc:7505]
4	29559001	6	-1.41299	0.022717	INPP4B	inositol polyphosphate-4-phosphatase, type II, 105kDa [Source:CGNC Symbol;Acc:7505]
4	67427001	1	-3.14937	0.0703938
4	85297001	33	-7.72132	0.0158868	CD8A	CD8a molecule [Source:CGNC Symbol;Acc:49868]
4	85297001	33	-7.72132	0.0158868	CD8A	CD8a molecule [Source:CGNC Symbol;Acc:49868]
4	85303001	15	-5.61511	0.0253799	CD8A	CD8a molecule [Source:CGNC Symbol;Acc:49868]
4	85304001	16	-6.50287	0.0132285	CD8A	CD8a molecule [Source:CGNC Symbol;Acc:49868]
4	85317001	9	-4.32019	0.0686021	CD8A	CD8a molecule [Source:CGNC Symbol;Acc:49868]
4	85319001	20	-4.63261	0.0344987	CD8A	CD8a molecule [Source:CGNC Symbol;Acc:49868]
4	85321001	18	-5.69165	0.0649439	CD8A	CD8a molecule [Source:CGNC Symbol;Acc:49868]
5	18478001	80	1.58633	0.0433867
5	27915001	5	-1.45004	0.0483408	RAD51B	RAD51 paralog B [Source:HGNC Symbol;Acc:HGNC:9822]
6	25908001	6	-1.08072	0.0532365
6	27804001	6	-2.81359	0.0483408	ATRNL1	attractin-like 1 [Source:CGNC Symbol;Acc:6963]
7	10205001	33	1.39668	0.000731561
7	10206001	47	2.47043	2.85406e-13
7	10207001	19	1.4693	0.000485321
7	25749001	25	1.24498	0.0703473	TSN	translin [Source:CGNC Symbol;Acc:8854]
8	19925001	41	1.25233	0.0903012
9	16649001	4	-1.26931	0.0860041	CCDC39	coiled-coil domain containing 39 [Source:CGNC Symbol;Acc:52302]
9	22422001	12	1.42952	0.0649439	SLC33A1	solute carrier family 33 (acetyl-CoA transporter), member 1 [Source:CGNC Symbol;Acc:7838]
10	12030001	5	-1.76909	0.0748159
11	1455001	5	2.11716	0.0787814
13	6438001	3	1.70817	0.0546875	GABRG2	gamma-aminobutyric acid (GABA) A receptor, gamma 2 [Source:CGNC Symbol;Acc:1192]
14	9472001	10	-1.15824	0.0649439
17	1582001	8	2.64077	0.0703938
17	2159001	6	1.58237	0.00240095	CACNA1B	calcium channel, voltage-dependent, N type, alpha 1B subunit [Source:CGNC Symbol;Acc:49068]
28	2157001	22	1.22122	0.0686021	LOC426626	AN1-type zinc finger protein 5-like [Source:CGNC Symbol;Acc:52845]
